# Supplementary material for: Novel Anti-Interleukin-1β Therapy Preserves Retinal Integrity: A Longitudinal Investigation Using OCT Imaging and Automated Retinal Segmentation in Small Rodents
Source: Front Pharmacol. 2020 Mar 12;11:296. doi: 10.3389/fphar.2020.00296 (PMC7081735; doi:10.3389/fphar.2020.00296)
Supplement: Supplementary file 1 [file Data_Sheet_1.zip]

Archive with 9 entries (8 files):
- Fig4A_phosSAPK_JNK.jpg
- __MACOSX/
- __MACOSX/._Fig4A_phosSAPK_JNK.jpg
- Fig4B_bactin.jpg
- __MACOSX/._Fig4B_bactin.jpg
- Fig4B_phosNFkB.jpg
- __MACOSX/._Fig4B_phosNFkB.jpg
- Fig4A_bactin.jpg
- __MACOSX/._Fig4A_bactin.jpg
